# Supplementary material for: A Short-Term Comparative Evaluation of Multiple Treatment Modalities for Meibomian Gland Dysfunction: A Prospective Clinical Study
Source: Healthcare (Basel). 2025 Aug 14;13(16):1992. doi: 10.3390/healthcare13161992 (PMC12385541; doi:10.3390/healthcare13161992)
Supplement: Supplementary file 1 [file healthcare-13-01992-s001.zip]

Archive with 1 entries (1 files):
- healthcare-3770861-supplementary.pdf
